# Supplementary material for: Global assembly of microbial communities
Source: mSystems. 2023 May 17;8(3):e01289-22. doi: 10.1128/msystems.01289-22 (PMC10308889; doi:10.1128/msystems.01289-22)
Supplement: Table S1 — Detailed results of the source tracking for microbiota in different environment types (EMPO3). [file msystems.01289-22-s0006.xlsx]

## Sheet: Sheet1
	Source (%)
Sink	Aerosol (non-saline)	Animal corpus	Animal distal gut	Animal proximal gut	Animal secretion	Animal surface	Plant corpus	Plant rhizosphere	Plant surface	Sediment (non-saline)	Sediment (saline)	Soil (non-saline)	Surface (non-saline)	Surface (saline)	Water (non-saline)	Water (saline)
Aerosol (non-saline)	0	1.926	1.451	1.617	2.971	3.465	2.071	1.485	0.726	0.744	0.889	1.304	1.991	1.202	1.89	0.886
Animal corpus	11.271	0	4.904	2.404	14.943	24.219	4.98	2.629	5.846	1.889	4.278	4.854	6.036	8.241	6.53	5.653
Animal distal gut	15.669	1.881	0	57.01	15.673	3.833	1.508	1.757	0.488	0.778	1.914	0.891	1.755	1.196	2.062	0.511
Animal proximal gut	14.904	1.281	49.409	0	8.326	3.085	1.068	1.595	0.477	0.726	1.569	0.715	2.885	0.882	0.885	0.337
Animal secretion	10.94	21.711	6.629	9.052	0	25.939	1.22	0.961	0.669	0.709	1.578	1.767	14.197	3.873	1.814	1.041
Animal surface	6.47	25.42	6.638	4.202	28.5	0	2.254	1.941	1.968	0.907	5.441	3.363	13.355	6.085	5.202	3.584
Plant corpus	15.679	4.113	0.874	2.003	0.963	1.938	0	3.935	7.983	0.999	0.749	0.343	1.923	8.886	9.905	11.461
Plant rhizosphere	1.797	0.789	0.411	0.357	0.624	0.93	0.408	0	1.211	13.765	6.136	16.969	2.095	2.32	4.043	0.977
Plant surface	2.316	13.65	2.9	5.497	1.901	4.716	1.656	6.076	0	2.104	13.897	3.546	4.052	21.689	5.278	36.027
Sediment (non-saline)	0.789	0.431	0.271	0.331	0.336	0.41	0.177	29.065	0.532	0	4.673	3.567	0.948	1.093	2.216	0.647
Sediment (saline)	1.304	2.066	1.598	0.761	1.321	3.155	0.338	5.343	4.341	3.793	0	2.305	1.269	10.801	2.013	8.261
Soil (non-saline)	4.442	1.067	0.472	0.301	1.317	1.293	0.757	27.286	1.535	10.621	2.151	0	3.935	1.753	6.53	0.809
Surface (non-saline)	2.611	1.725	0.633	0.667	1.591	2.43	0.835	1.467	0.823	0.778	0.994	1.775	0	1.829	2.375	0.771
Surface (saline)	2.465	3.061	0.842	0.689	1.274	2.646	0.901	3.215	19.151	1.185	7.168	2.095	1.824	0	3.02	5.784
Water (non-saline)	5.452	4.989	1.226	0.544	2.159	4.352	1.731	5.532	1.729	4.825	1.83	6.732	6.875	6.1	0	2.364
Water (saline)	1.716	4.172	1.398	0.509	1.589	6.956	1.677	1.703	30.362	0.861	9.584	1.832	1.329	13.716	4.724	0
Unknown	2.174	11.716	20.344	14.056	16.511	10.634	78.418	6.012	22.159	55.316	37.15	47.942	35.531	10.335	41.513	20.887
