# Supplementary material for: Global assembly of microbial communities
Source: mSystems. 2023 May 17;8(3):e01289-22. doi: 10.1128/msystems.01289-22 (PMC10308889; doi:10.1128/msystems.01289-22)
Supplement: Table S2 — Number and relative abundance of core ASVs under different environment types (EMPO3). [file msystems.01289-22-s0007.xlsx]

## Sheet: Sheet1
EMPO3	Number of samples	Total of ASVs	Number of core ASVs	Percentage percentage of core ASVs	Relative abundance of core ASVs
Aerosol (non-saline)	81	10130	30	0.29615	29.6311
Animal corpus	322	3604	11	0.305216	51.0386
Animal distal gut	953	26698	1	0.003746	0.592487
Animal proximal gut	354	7668	9	0.117371	12.3991
Animal secretion	917	19303	15	0.077708	38.2788
Animal surface	987	31656	5	0.015795	14.7609
Plant corpus	123	4202	2	0.047596	76.7907
Plant rhizosphere	552	39484	82	0.207679	20.4424
Plant surface	953	13840	33	0.238439	45.9297
Sediment (non-saline)	544	50990	39	0.076486	11.1487
Sediment (saline)	541	45831	34	0.074186	17.6553
Soil (non-saline)	954	93288	24	0.025727	11.0758
Surface (non-saline)	953	44179	0	0	0
Surface (saline)	117	17426	1	0.005739	0.694017
Water (non-saline)	954	77552	10	0.012895	11.0123
Water (saline)	682	17502	28	0.159982	44.8135
