# Supplementary material for: Global assembly of microbial communities
Source: mSystems. 2023 May 17;8(3):e01289-22. doi: 10.1128/msystems.01289-22 (PMC10308889; doi:10.1128/msystems.01289-22)
Supplement: Table S4 — Detailed information of the correlation analysis between the proportion of deterministic processes and the relative abundance of bacterial predatory-specific genes in different environment types. [file msystems.01289-22-s0009.xlsx]

## Sheet: Sheet1
Predatory-specific gene	r	p
K07642 baeS, smeS; two-component system, OmpR family, sensor histidine kinase BaeS	0.791176	0.000262
K00021 HMGCR; hydroxymethylglutaryl-CoA reductase (NADPH)	0.705882	0.002246
K01597 MVD, mvaD; diphosphomevalonate decarboxylase	0.694118	0.002854
K02668 pilS, pehS; two-component system, NtrC family, sensor histidine kinase PilS	0.682353	0.003588
K07673 narX; two-component system, NarL family, nitrate/nitrite sensor histidine kinase NarX	0.673529	0.004233
K00626 ACAT, atoB; acetyl-CoA C-acetyltransferase	0.667647	0.004712
K07645 qseC; two-component system, OmpR family, sensor histidine kinase QseC	0.658824	0.005511
K00054 mvaA; hydroxymethylglutaryl-CoA reductase	0.658824	0.005511
K10942 flrB, fleS, flaL; two-component system, sensor histidine kinase FlrB	0.655882	0.005801
K00453 TDO2, kynA; tryptophan 2,3-dioxygenase	0.558824	0.024437
K10819 histidine kinase	0.526471	0.036167
K01126 glpQ, ugpQ; glycerophosphoryl diester phosphodiesterase	0.394118	0.130913
K00876 udk, UCK; uridine kinase	0.344118	0.191856
K10715 rpfC; two-component system, sensor histidine kinase RpfC	0.335294	0.204255
Predatory-specific gene	r	p
K01695 trpA; tryptophan synthase alpha chain	0.423529	0.102109
K01609 trpC; indole-3-glycerol phosphate synthase	0.402941	0.121746
K01652 ilvB, ilvG, ilvI; acetolactate synthase I/II/III large subunit	0.402941	0.121746
K00793 ribE, RIB5; riboflavin synthase	0.4	0.12475
K01696 trpB; tryptophan synthase beta chain	0.394118	0.130913
K01940 argG, ASS1; argininosuccinate synthase	0.355882	0.176104
K03527 ispH, lytB; 4-hydroxy-3-methylbut-2-en-1-yl diphosphate reductase	0.332353	0.2085
K00766 trpD; anthranilate phosphoribosyltransferase	0.317647	0.230573
K00099 dxr; 1-deoxy-D-xylulose-5-phosphate reductoisomerase	0.311765	0.2398
K00919 ispE; 4-diphosphocytidyl-2-C-methyl-D-erythritol kinase	0.276471	0.299942
K01497 ribA, RIB1; GTP cyclohydrolase II	0.264706	0.321804
K01878 glyQ; glycyl-tRNA synthetase alpha chain	0.258824	0.333072
K01879 glyS; glycyl-tRNA synthetase beta chain	0.244118	0.362213
K01770 ispF; 2-C-methyl-D-erythritol 2,4-cyclodiphosphate synthase	0.217647	0.418087
Predatory-specific gene	r	p
COG1030 membrane-bound serine protease (ClpP class)	0.811765	0.000134
COG3852 signal transduction histidine kinase, nitrogen specific	0.761765	0.000605
COG1257 hydroxymethylglutaryl-CoA reductase	0.720588	0.001638
COG3954 phosphoribulokinase	0.714706	0.001863
COG4564 mignal transduction histidine kinase	0.694118	0.002854
COG5640 mecreted trypsin-like serine protease	0.691176	0.003025
COG0183 acetyl-CoA acetyltransferase	0.576471	0.019415
COG3483 tryptophan 2,3-dioxygenase (vermilion)	0.552941	0.026314
COG4585 signal transduction histidine kinase	0.511765	0.042723
COG4191 signal transduction histidine kinase regulating C4-dicarboxylate transport system	0.491176	0.05335
COG3851 signal transduction histidine kinase, glucose-6-phosphate specific	0.479412	0.060239
COG0584 glycerophosphoryl diester phosphodiesterase	0.458824	0.073836
COG1404 subtilisin-like serine proteases	0.402941	0.121746
COG4251 bacteriophytochrome (light-regulated signal transduction histidine kinase)	0.358824	0.172304
Non-predatory-specific gene	r	p
COG0807 GTP cyclohydrolase II	0.732353	0.001255
COG3962 acetolactate synthase	0.508824	0.044135
COG0159 tryptophan synthase alpha chain	0.423529	0.102109
COG0423 glycyl-tRNA synthetase (class II)	0.414706	0.110229
COG0054 riboflavin synthase beta-chain	0.405882	0.118792
COG0307 riboflavin synthase alpha chain	0.4	0.12475
COG0133 tryptophan synthase beta chain	0.370588	0.15765
COG0137 argininosuccinate synthase	0.358824	0.172304
COG0440 acetolactate synthase, small (regulatory) subunit	0.329412	0.212801
COG0743 1-deoxy-D-xylulose 5-phosphate reductoisomerase	0.311765	0.2398
COG0547 anthranilate phosphoribosyltransferase	0.302941	0.254067
COG0245 2C-methyl-D-erythritol 2,4-cyclodiphosphate synthase	0.276471	0.299942
COG0751 Glycyl-tRNA synthetase, beta subunit	0.267647	0.316254
COG1985 pyrimidine reductase, riboflavin biosynthesis	0.241176	0.368207
