# Supplementary material for: Global assembly of microbial communities
Source: mSystems. 2023 May 17;8(3):e01289-22. doi: 10.1128/msystems.01289-22 (PMC10308889; doi:10.1128/msystems.01289-22)
Supplement: Table S5 — The main topological parameters of the co-occurrence networks established using the top 500 ASVs in different environment types. [file msystems.01289-22-s0010.xlsx]

## Sheet: Sheet1
EMPO3	Sample size	Relative abundance of Top 500 (%)	Nodes	Edges	Average degree	Average network distance	Modularity index	Clustering coefficient	Diameter
Aerosol (non-saline)	81	72.36	500	1085	4.34	2.76394	0.699	0.811	7
Animal corpus	322	98.43	500	3423	13.692	2.6802	0.739	0.851	12
Animal distal gut	953	71.13	500	4651	18.604	2.19504	0.538	0.861	8
Animal proximal gut	354	89.26	500	3741	14.964	4.44753	0.714	0.754	16
Animal secretion	917	76.6	500	2189	8.756	2.78277	0.641	0.841	8
Animal surface	987	51.34	500	990	3.96	2.35797	0.797	0.778	6
Plant corpus	123	97.71	500	17834	71.336	2.68557	0.229	0.72	7
Plant rhizosphere	552	53.69	500	29619	118.476	1.88743	0.196	0.859	8
Plant surface	953	92.44	500	598	2.392	1.77533	0.887	0.616	4
Sediment (non-saline)	544	50.43	500	23464	93.856	2.37694	0.281	0.796	7
Sediment (saline)	541	59.03	500	8678	34.712	4.29742	0.567	0.774	11
Soil (non-saline)	954	51.22	500	1224	4.896	5.19106	0.793	0.725	15
Surface (non-saline)	953	79.45	500	3822	15.288	2.38671	0.669	0.781	8
Surface (saline)	117	72.78	500	3856	15.424	4.81181	0.771	0.77	18
Water (non-saline)	954	68.2	500	1687	6.748	2.99914	0.658	0.754	8
Water (saline)	682	89.82	500	3679	14.716	4.60163	0.715	0.768	17
